# Supplementary material for: Injectable Magnetic-Nanozyme Based Thermosensitive Hydrogel for Multimodal DLBCL Therapy
Source: Gels. 2025 Mar 20;11(3):218. doi: 10.3390/gels11030218 (PMC11942222; doi:10.3390/gels11030218)
Supplement: Supplementary file 1 [file gels-11-00218-s001.zip]

Archive with 4 entries (4 files):
- __MACOSX/._IMG_5126.MOV
- __MACOSX/._Supplementary Data.docx
- IMG_5126.MOV
- Supplementary Data.pdf
